# Supplementary material for: The distribution and abundance of an unusual resource for koalas (Phascolarctos cinereus) in a sodium-poor environment
Source: PLoS One. 2020 Jun 11;15(6):e0234515. doi: 10.1371/journal.pone.0234515 (PMC7289411; doi:10.1371/journal.pone.0234515)
Supplement: S1 Data — (XLSX) [file pone.0234515.s001.xlsx]

## Sheet: Raw site info
Site ID no.	Random generated point no.	Lat	Long	Elevation	Date	Weather	Slope direction (NSEW or 0 for flat, unknown for not recorded)	Forest (F) or paddock (P)	Patch (P) or continuous ©	Forest open (O) closed ©	Understory dense (D) open (O)	Forest Dominant speciesCode	Forest Dominant speciesCode2	Forest Dominant species	Forest Dominant species2	Forest Dominant species common Name	Notes
1	0	35.9383	149.286	1119	2017-07-03	Overcast	E	F	P	O	O	9	5	E. rossii	E. mannifera	Scribbly gum
1x	48	35.9378	149.293	1080	2017-07-03	Cloudy	Unknown	F	C	O	D	3	0	E. dives	No secondary species	Broad leaved peppermint
2	32	35.9474	149.289	1059	2017-07-03	Overcast	S	F	C	O	D	5	4	E. mannifera	E. macrorhyncha	Brittle gum
3	90	35.9539	149.316	1068	2017-07-03	Overcast	SE	F	C	O	D	13	4	E. viminalis	E. macrorhyncha	Ribbon gum	Viminalis= bottom, macrorhyncha= top
4	0	35.9937	149.345	895	2017-07-04	Sunny	SE	F	C	O	O	1	0	E. bridgesiana	No secondary species	Apple box
4x	7	35.9961	149.347	885	2017-07-04	Sunny	NE	F	C	O	D	4	5	E. macrorhyncha	E. mannifera	Red stringy bark
5	0	35.9867	149.332	872	2017-07-04	Sunny	SE	F	P	O	O	5	0	E. mannifera	No secondary species	Brittle gum
5x	4	35.981	149.337	884	2017-07-04	Sunny	NE	F	P	O	O	6	0	E. pauciflora	No secondary species	Snow gum
6	6	35.987	149.324	831	2017-07-04	Sunny, windy	N	F	C	O	O	5	4	E. mannifera	E. macrorhyncha	Brittle gum
6x	102	35.9619	149.33	876	2017-07-04	Sunny	0	F	C	O	O	13	0	E. viminalis	No secondary species	Ribbon gum
7	18	36.025	149.365	1120	2017-07-04	Sunny	SE	F	C	C	O	5	0	E. mannifera	No secondary species	Brittle gum
8	12	36.0924	149.322	989	2017-07-05	Overcast	Unknown	F	C	O	O	4	9	E. macrorhyncha	E. rossii	Red stringy bark
9	57	36.0905	149.301	944	2017-07-05	0	N	F	C	O	O	4	0	E. macrorhyncha	No secondary species	Red stringy bark
10	93	36.0988	149.296	886	2017-07-05	Raining	0	F	C	O	O	5	0	E. mannifera	No secondary species	Brittle gum
11	37	36.1124	149.312	978	2017-07-05	0	NE	F	C	O	O	4	9	E. macrorhyncha	E. rossii	Red stringy bark
12	75	36.1329	149.323	866	2017-07-12	Fog	S	F	C	O	O	5	0	E. mannifera	No secondary species	Brittle gum
13	40	36.1324	149.317	922	2017-07-12	0	S	F	C	O	O	4	0	E. macrorhyncha	No secondary species	Red stringy bark
14	85	36.1282	149.314	952	2017-07-12	Sunny	NE	F	C	O	O	4	5	E. macrorhyncha	E. mannifera	Red stringy bark
15	159	36.1473	149.329	827	2017-07-12	Sunny	N	F	C	O	O	9	0	E. rossii	No secondary species	Scribbly gum
16	137	36.0947	149.338	1030	2017-07-13	Sunny	Unknown	F	C	O	O	5	0	E. mannifera	No secondary species	Brittle gum
17	152	36.0806	149.324	1037	2017-07-13	Sunny	NW	F	C	O	O	9	0	E. rossii	No secondary species	Scribbly gum
18	127	36.0645	149.311	1060	2017-07-13	Sunny	0	F	C	O	O	9	0	E. rossii	No secondary species	Scribbly gum
19	149	36.1245	149.308	942	2017-07-13	Sunny	N	F	C	O	O	9	0	E. rossii	No secondary species	Scribbly gum
20	0	35.9964	149.372	1082	2017-07-14	Sunny	N	F	C	O	O	9		E. rossii	No secondary species	Scribbly gum
20x	114	35.9822	149.392	915	2017-07-14	0	N	F	P	O	O	6	0	E. pauciflora	No secondary species	Snow gum
21	0	36.0019	149.374	1078	2017-07-14	Sunny	0	F	C	O	O	3	5	E. dives	E. mannifera	Broad leaved peppermint
21x	145	36.0047	149.386	1060	2017-07-14	Windy, Scattered clouds	NE	P	P	O	O	3	0	E. dives	No secondary species	Broad leaved peppermint
22	0	36.0063	149.371	1080	2017-07-14	Sunny & Windy	SW	F	C	O	O	5	0	E. mannifera	No secondary species	Brittle gum
22x	131	36.0118	149.38	1005	2017-07-14	Sunny	SW	F	C	C	O	13	0	E. viminalis	No secondary species	Ribbon gum
23	30	36.0024	149.325	904	2017-07-17	0	S	F	C	O	O	5	0	E. mannifera	No secondary species	Brittle gum
24	17	36.011	149.302	958	2017-07-17	Sunny	E	F	C	O	O	4	0	E. macrorhyncha	No secondary species	Red stringy bark
25	29	36.0025	149.304	890	2017-07-17	Sunny	NW	F	C	O	O	4	0	E. macrorhyncha	No secondary species	Red stringy bark
26	59	35.9857	149.304	796	2017-07-17	Sunny	N	F	C	O	O	4	0	E. macrorhyncha	No secondary species	Red stringy bark
27	119	36.0616	149.224	914	2017-07-18	Sunny	NE	F	C	O	O	4	0	E. macrorhyncha	No secondary species	Red stringy bark
28	54	36.0659	149.227	904	2017-07-18	Showers	Unknown	F	C	C	O	4	0	E. macrorhyncha	No secondary species	Red stringy bark
29	142	36.0619	149.239	867	2017-07-18	Sunny & Windy	S	F	C	O	O	9	0	E. rossii	No secondary species	Scribbly gum
30	63	36.0603	149.258	946	2017-07-18	Sunny & Windy	SE	F	C	O	O	4	3	E. macrorhyncha	E. dives	Red stringy bark
31	6	36.0652	149.256	901	2017-07-18	Sunny	W	F	C	O	O	9	0	E. rossii	No secondary species	Scribbly gum
32	148	36.0409	149.233	846	2017-07-19	Scattered clouds	NE	F	C	O	O	9	0	E. rossii	No secondary species	Scribbly gum
33	172	36.041	149.239	831	2017-07-19	Cloudy	E	F	C	O	O	4	0	E. macrorhyncha	No secondary species	Red stringy bark
34	0	36.0833	149.234	898	2017-07-19	Scattered clouds	E	F	C	O	O	4	0	E. macrorhyncha	No secondary species	Red stringy bark
34x	9	36.062	149.2	921	2017-07-19	Sunny	E	F	C	O	O	1	0	E. bridgesiana	No secondary species	Apple box
35	96	36.078	149.231	900	2017-07-19	Windy	0	F	C	O	D	5	0	E. mannifera	No secondary species	Brittle gum
36	167	36.0991	149.343	1020	2017-07-20	Sunny	N	F	C	O	D	10	0	E. rubida	No secondary species	Candlebark gum
37	24	36.1041	149.35	1018	2017-07-20	Sunny	E	F	C	O	O	4	0	E. macrorhyncha	No secondary species	Red stringy bark
38	170	36.1111	149.35	1008	2017-07-20	Sunny & Windy	Unknown	F	C	O	O	9	0	E. rossii	No secondary species	Scribbly gum
39	147	36.113	149.366	1010	2017-07-20	Sunny & Windy	Unknown	F	C	C	O	3	0	E. dives	No secondary species	Broad leaved peppermint
40	124	36.1081	149.371	1012	2017-07-20	Sunny & Windy	Unknown	F	C	O	O	4	0	E. macrorhyncha	No secondary species	Red stringy bark
41	0	36.1088	149.383	1008	2017-07-20	Snow showers	N	F	C	O	O	5	0	E. mannifera	No secondary species	Brittle gum
42	98	36.022	149.296	953	2017-07-21	Cloudy	SE	F	C	C	D	4	0	E. macrorhyncha	No secondary species	Red stringy bark
43	2	36.0251	149.302	944	2017-07-21	Cloudy	NW	F	C	O	O	9	0	E. rossii	No secondary species	Scribbly gum
44	42	36.0202	149.305	887	2017-07-21	Sunny	NW	F	C	O	O	9	0	E. rossii	No secondary species	Scribbly gum
45	61	36.0146	149.295	957	2017-07-21	Sunny	Unknown	F	C	O	O	9	0	E. rossii	No secondary species	Scribbly gum
46	103	36.0345	149.376	1112	2017-07-22	Sunny	Unknown	F	C	C	O	3	0	E. dives	No secondary species	Broad leaved peppermint
47	107	36.0181	149.376	1058	2017-07-22	Sunny	0	F	C	O	O	9	0	E. rossii	No secondary species	Scribbly gum
48	307	36.0239	149.372	1110	2017-07-22	Sunny	Unknown	F	C	O	O	9	0	E. rossii	No secondary species	Scribbly gum
49	0	35.9304	149.229	817	2017-07-22	Sunny	S	P	P	O	O	6	0	E. pauciflora	No secondary species	Snow gum
49x	106	35.9306	149.231	817	2017-07-22	Sunny	SW	F	P	O	O	6	1	E. pauciflora	E. bridgesiana	Snow gum
50	62	36.1651	149.247	821	2017-07-25	Sunny	E	F	C	O	O	9	0	E. rossii	No secondary species	Scribbly gum
51	312	36.1716	149.259	850	2017-07-25	Sunny	NE	F	C	O	O	9	0	E. rossii	No secondary species	Scribbly gum
52	1	36.1718	149.29	873	2017-07-25	Cloudy	NE	F	C	O	O	9	0	E. rossii	No secondary species	Scribbly gum
53	19	36.175	149.285	885	2017-07-25	Sunny	S	F	C	O	O	9	0	E. rossii	No secondary species	Scribbly gum
54	305	36.0184	149.364	1084	2017-07-26	Sunny	NE	F	C	O	O	9	0	E. rossii	No secondary species	Scribbly gum
54x	280	36.0223	149.377	1076	2017-07-26	Sunny	SW	F	C	O	D	6	0	E. pauciflora	No secondary species	Snow gum
55	247	36.0223	149.358	1008	2017-07-26	Sunny	S	F	C	C	D	3	0	E. dives	No secondary species	Broad leaved peppermint
56	436	36.0284	149.354	972	2017-07-26	Sunny	SW	F	C	O	O	5	0	E. mannifera	No secondary species	Brittle gum
57	353	36.0279	149.36	1093	2017-07-26	Sunny & Windy	S	F	C	C	D	3	0	E. dives	No secondary species	Broad leaved peppermint
58	454	36.0295	149.372	1097	2017-07-26	Sunny & Windy	Unknown	F	C	O	D	5	0	E. mannifera	No secondary species	Brittle gum
59	28	36.0521	149.298	1005	2017-07-27	Sunny	SE	F	C	O	O	5	0	E. mannifera	No secondary species	Brittle gum
60	308	36.0556	149.294	1044	2017-07-27	Sunny	SE	F	C	O	O	4	0	E. macrorhyncha	No secondary species	Red stringy bark
61	429	36.0476	149.308	996	2017-07-27	Sunny	S	F	C	O	O	3	0	E. dives	No secondary species	Broad leaved peppermint
62	175	36.0426	149.314	976	2017-07-27	Sunny	SW	F	C	O	O	5	0	E. mannifera	No secondary species	Brittle gum
63	271	36.0428	149.319	950	2017-07-27	Sunny	N	F	C	C	O	4	0	E. macrorhyncha	No secondary species	Red stringy bark
64	162	36.0471	149.294	1021	2017-07-28	Sunny & Showers	SW	F	C	O	O	3	0	E. dives	No secondary species	Broad leaved peppermint
65	86	36.0478	149.287	1008	2017-07-28	Sunny & Windy	S	F	C	C	O	4	0	E. macrorhyncha	No secondary species	Red stringy bark
66	143	36.0346	149.283	968	2017-07-28	Sunny & Windy	E	F	C	O	O	9	0	E. rossii	No secondary species	Scribbly gum
67	294	36.0249	149.291	974	2017-07-28	Sunny & Windy	Unknown	F	C	O	O	4	0	E. macrorhyncha	No secondary species	Red stringy bark
68	0	36.0033	149.35	901	2017-07-28	Sunny	Unknown	F	C	C	D	4	0	E. macrorhyncha	No secondary species	Red stringy bark
68x	171	36.0025	149.352	886	2017-07-28	Sunny	Unknown	F	C	O	D	10	0	E. rubida	No secondary species	Candlebark gum
69	275	36	149.316	830	2017-07-29	Sunny	SE	F	C	O	O	5	0	E. mannifera	No secondary species	Brittle gum
70	304	36.0152	149.315	870	2017-07-29	Sunny	E	F	C	O	O	4	0	E. macrorhyncha	No secondary species	Red stringy bark
71	349	36.0224	149.314	902	2017-07-29	Sunny	SE	F	C	O	O	9	0	E. rossii	No secondary species	Scribbly gum
72	400	36.029	149.315	931	2017-07-29	Sunny	N	F	C	O	O	4	0	E. macrorhyncha	No secondary species	Red stringy bark
73	418	36.0742	149.309	1000	2017-07-29	Sunny	E	F	C	C	D	4	0	E. macrorhyncha	No secondary species	Red stringy bark
74	216	36.0726	149.302	1001	2017-07-29	Sunny	N	F	C	O	O	4	0	E. macrorhyncha	No secondary species	Red stringy bark
75	64	36.1733	149.36	774	2017-07-30	Sunny & Windy	N	F	P	O	O	5	0	E. mannifera	No secondary species	Brittle gum
76	407	36.1757	149.355	796	2017-07-30	Sunny & Windy	N	F	C	O	O	9	0	E. rossii	No secondary species	Scribbly gum
77	8	36.1616	149.355	844	2017-07-30	Sunny & Windy	W	F	C	O	O	8	0	E. radiata	No secondary species	Narrow leaved peppermint
78	188	36.0154	149.336	765	2017-07-30	Sunny & Windy	SE	P	P	O	O	4	13	E. macrorhyncha	E. viminalis	Red stringy bark
79	733	36.1361	149.309	991	2017-07-30	Sunny & Windy	N	F	C	O	O	8	0	E. radiata	No secondary species	Narrow leaved peppermint
80	367	36.138	149.321	879	2017-07-30	Sunny & Windy	N	F	C	O	O	9	0	E. rossii	No secondary species	Scribbly gum
81	362	36.1412	149.331	825	2017-07-30	Sunny & Windy	0	F	F	C	O	10	0	E. rubida	No secondary species	Candlebark gum
82	279	36.1447	149.358	863	2017-08-01	Cloudy	E	F	C	O	O	4	0	E. macrorhyncha	No secondary species	Red stringy bark
83	155	36.1481	149.353	843	2017-07-01	Cloudy	S	F	C	O	O	4	0	E. macrorhyncha	No secondary species	Red stringy bark
84	309	36.1536	149.35	825	2017-08-01	Sunny	0	F	C	O	O	4	0	E. macrorhyncha	No secondary species	Red stringy bark
85	419	36.1563	149.356	888	2017-08-01	Sunny	S	F	C	O	O	3	0	E. dives	No secondary species	Broad leaved peppermint
86	287	36.1653	149.321	802	2017-08-01	Sunny	0	F	C	O	D	9	0	E. rossii	No secondary species	Scribbly gum
87	196	36.1072	149.377	1008	2017-08-02	Cloudy	SW	F	C	O	O	5	0	E. mannifera	No secondary species	Brittle gum
87x	205	36.1106	149.402	1077	2017-08-02	Foggy	0	F	P	P	O	13	0	E. viminalis	No secondary species	Ribbon gum
88	350	36.0904	149.334	1053	2017-08-02	Sunny	S	F	C	O	O	9	0	E. rossii	No secondary species	Scribbly gum
88x	463	36.1238	149.394	1088	2017-08-02	Foggy	E	F	C	O	D	10	0	E. rubida	No secondary species	Candlebark gum
89	255	36.1044	149.337	1037	2017-08-02	Sunny	S	F	C	O	O	9	0	E. rossii	No secondary species	Scribbly gum
90	388	36.1044	149.344	1033	2017-08-02	Sunny	W	F	C	O	O	9	0	E. rossii	No secondary species	Scribbly gum
91	194	36.066	149.347	898	2017-08-03	Sunny	NE	F	C	O	O	6	0	E. pauciflora	No secondary species	Snow gum
92	46	36.0718	149.335	926	2017-08-03	Sunny	NE	F	C	O	D	13	0	E. viminalis	No secondary species	Ribbon gum
93	129	36.0764	149.335	968	2017-08-03	Sunny	NE	F	C	O	O	9	0	E. rossii	No secondary species	Scribbly gum
94	111	36.0784	149.34	1001	2017-08-03	Cloudy	N	F	C	O	O	5	0	E. mannifera	No secondary species	Brittle gum
95	55	36.0829	149.346	984	2017-08-03	Cloudy	E	F	C	O	O	9	0	E. rossii	No secondary species	Scribbly gum
96	133	36.1695	149.39	795	2017-08-04	Sunny	N	F	C	O	O	10	0	E. rubida	No secondary species	Candlebark gum
97	140	36.1739	149.385	803	2017-08-04	Sunny	0	F	C	O	O	5	0	E. mannifera	No secondary species	Brittle gum
98	274	36.1175	149.331	989	2017-08-05	Sunny & Windy	W	F	C	O	O	3	0	E. dives	No secondary species	Broad leaved peppermint
99	366	36.1052	149.302	884	2017-08-05	Sunny & Windy	SW	F	C	O	O	5	0	E. mannifera	No secondary species	Brittle gum
100	427	36.1153	149.308	955	2017-08-05	Sunny & Windy	W	F	C	O	O	8	0	E. radiata	No secondary species	Narrow leaved peppermint

## Sheet: Transect data
Site ID	Total Chewed (including transect) E. mannifera	Total Unchewed (including transect and sampled(3 trees)) E. mannifera	Test chew (2cm^2)	Light chew (2-10cm^2)	Moderate chew (10-20cm^2)	Heavy chew (20-50cm^2)	Extreme chew (more than 50cm^2)	Chewed rossii	50mx4m Transect counts	E. bridgesiana	E. dalrympleana	E. dives	E. macrorhyncha	E. mannifera chewed	E. mannifera unchewed	E. pauciflora	E. pulverulenta	E. radiata	E. rossii	E. rubida	E. smithii	E. stellulata	E. viminalis	Tree species present	E. bridgesiana	E. dalrympleana	E. dives	E. macrorhyncha	E. mannifera	E. pauciflora	E. pulverulenta	E. radiata	E. rossii	E. rubida	E. smithii	E. stellulata	E. viminalis
1	15	52	0	4	9	1	0	0		0	0	1	5	0	0	0	0	0	16	0	0	0	0		0	0	1	1	1	0	0	0	1	0	0	0	0
1x	0	0	0	0	0	0	0	0		0	0	1	1	0	0	0	0	0	0	1	0	0	0		0	0	1	1	0	0	0	0	0	1	0	0	0
2	8	132	3	3	1	0	1	0		0	0	0	20	0	15	0	0	0	0	0	0	0	0		0	0	0	1	1	0	0	0	0	0	0	0	0
3	1	91	1	0	0	0	0	0		0	0	4	5	0	2	0	0	0	0	8	0	0	0		0	0	1	1	1	0	0	0	0	1	0	0	1
4	0	14	0	0	0	0	0	0		10	0	0	1	0	0	0	0	0	3	0	0	0	0		1	0	0	1	1	0	0	0	1	0	0	0	1
4x	0	0	0	0	0	0	0	0		0	0	0	5	0	0	0	0	0	2	0	0	0	1		0	0	0	1	0	0	0	0	1	0	0	0	1
5	7	88	5	0	0	0	0	0		0	0	0	6	0	0	0	0	0	1	4	0	0	0		0	0	0	1	1	0	0	0	1	1	0	0	1
5x	0	0	0	0	0	0	0	0		2	0	0	0	0	0	4	0	0	0	1	0	0	0		0	0	1	0	0	1	0	0	0	1	0	1	1
6	0	33	0	0	0	0	0	0		0	0	0	3	0	0	0	0	0	0	2	0	0	0		0	0	0	1	1	0	0	0	0	1	0	1	1
6x	0	0	0	0	0	0	0	0		0	0	0	0	0	0	2	0	0	0	0	0	0	17		0	0	0	0	0	1	0	0	0	0	0	0	1
7	7	89	6	1	0	0	0	0		0	0	12	0	1	30	0	0	0	0	0	0	0	0		0	1	1	0	1	0	0	0	1	1	0	0	1
8	5	41	4	0	0	1	0	0		0	0	0	12	0	1	0	0	0	4	0	0	0	0		0	0	0	1	1	0	0	0	1	0	0	0	0
9	4	84	1	0	0	2	1	0		0	0	0	5	0	0	0	0	0	0	0	0	0	0		0	0	0	0	0	0	0	0	0	0	0	0	0
10	1	90	1	0	0	0	0	0		0	0	0	7	1	3	0	0	0	0	0	0	0	0		0	0	0	1	1	0	0	0	1	0	0	0	0
11	2	37	0	1	1	0	0	0		0	0	0	6	0	2	0	0	0	1	0	0	0	0		0	0	0	1	1	0	0	0	1	0	0	0	0
12	3	144	2	0	1	1	0	0		0	0	0	2	0	5	0	0	0	0	3	0	0	0		0	0	1	1	1	0	0	0	1	1	0	0	1
13	3	102	1	2	0	0	0	0		0	0	5	6	0	5	0	0	0	0	0	0	0	0		0	0	1	1	1	0	0	0	1	1	0	0	0
14	4	102	2	0	2	0	0	0		0	0	1	7	0	3	0	0	0	1	0	0	0	0		0	0	1	1	1	0	0	0	1	0	0	0	0
15	1	25	0	0	1	0	0	0		0	0	0	7	0	2	0	0	0	12	0	0	0	0		0	0	0	1	1	0	0	0	1	0	0	0	0
16	0	201	0	0	0	0	0	0		0	0	2	4	0	6	0	0	0	0	1	0	0	0		0	0	1	1	1	0	0	0	0	1	0	0	0
17	0	6	0	0	0	0	0	0		0	0	3	4	0	0	0	0	0	4	0	0	0	0		0	0	1	1	1	0	0	0	1	0	0	0	0
18	0	20	0	0	0	0	0	0		0	0	1	2	0	0	0	0	0	4	0	0	0	0		0	0	1	1	1	0	0	0	1	0	0	0	0
19	1	50	1	0	0	0	0	0		0	0	0	4	0	1	0	0	0	7	0	0	0	0		0	0	0	1	1	0	0	0	1	0	0	0	0
20	5	42	1	1	3	0	0	0		0	0	1	0	1	2	0	0	0	2	0	0	0	0		0	0	1	0	1	0	0	0	1	0	0	0	0
20x	0	0	0	0	0	0	0	0		0	0	0	0	0	0	5	0	0	3	0	0	0	2		0	0	0	0	0	1	0	0	1	0	0	0	1
21	2	41	0	1	1	0	0	0		0	0	3	4	0	1	0	0	0	2	1	0	0	0		0	0	0	0	0	0	0	0	0	0	0	0	0
21x	0	0	0	0	0	0	0	0		0	0	1	0	0	0	0	0	0	0	0	0	0	1		0	0	1	0	0	1	0	0	0	1	0	0	1
22	7	15	2	3	0	2	0	0		0	0	0	4	0	0	0	0	0	5	0	0	0	0		0	0	0	1	1	0	0	0	1	0	0	0	0
22x	0	0	0	0	0	0	0	0		0	0	0	0	0	0	10	0	0	0	0	0	0	0		0	0	0	0	0	1	0	0	0	0	0	0	1
23	14	209	11	2	2	0	0	0		0	0	0	2	0	6	0	0	0	1	0	0	0	0		0	0	0	1	1	0	0	0	1	0	0	0	0
24	2	57	1	2	1	0	0	0		0	0	0	12	0	1	0	0	0	0	0	0	0	0		0	0	0	1	1	0	0	0	1	0	0	0	0
25	0	28	0	0	0	0	0	0		0	0	0	3	0	0	0	0	0	2	0	0	0	0		0	0	1	1	1	0	0	1	1	0	0	0	0
26	0	48	0	0	0	0	0	0		0	0	1	0	0	2	0	0	0	0	0	0	0	0		0	0	0	0	0	0	0	0	0	0	0	0	0
27	1	24	0	0	1	0	0	0		0	0	0	0	0	0	0	0	0	12	0	0	0	0		0	0	0	0	1	0	0	0	1	0	0	0	0
28	2	20	0	1	1	0	0	0		0	0	0	0	0	1	0	0	0	6	0	0	0	0		0	0	0	0	1	0	0	0	1	0	0	0	0
29	0	30	0	0	0	0	0	0		1	0	0	0	0	2	0	0	0	2	0	0	0	0		1	0	1	0	1	0	0	0	1	1	0	0	0
30	0	33	0	0	0	0	0	0		0	0	6	6	0	0	0	0	0	1	0	0	0	0		0	0	1	1	1	0	0	0	1	0	0	0	0
31	0	60	0	0	0	0	0	0		0	0	0	0	0	2	0	0	0	5	0	0	0	0		0	0	1	0	1	0	0	0	1	1	0	0	0
32	2	16	0	2	0	0	0	0		0	0	0	0	0	1	0	0	0	8	0	0	0	0		1	0	0	0	1	0	0	0	1	0	0	0	0
33	1	13	0	1	0	0	0	0		0	0	0	1	0	1	0	0	0	4	1	0	0	0		1	0	0	1	1	0	0	0	1	1	0	0	0
34	3	63	6	0	0	1	0	3		0	0	0	0	0	1	0	0	0	2	1	0	0	0		0	0	0	0	1	0	0	0	1	1	0	0	0
34x	0	0	0	0	0	0	0	0		6	0	0	0	0	0	0	0	0	0	0	0	0	0		1	0	0	0	0	0	0	0	1	0	0	0	0
35	8	208	2	1	2	2	0	0		0	0	0	0	1	4	0	0	0	0	0	0	0	0		0	0	1	0	1	0	0	0	1	1	0	0	0
36	1	13	0	2	0	0	0	0		0	0	0	0	0	0	1	0	0	0	2	0	0	0		0	0	1	0	1	1	0	0	1	1	0	0	0
37	0	30	0	0	0	0	0	0		0	0	1	8	0	1	0	0	0	0	3	0	0	0		0	0	1	1	1	0	0	0	1	1	0	0	0
38	1	15	0	0	0	0	0	0		0	0	0	7	0	0	0	0	0	1	0	0	0	0		0	0	0	1	1	0	0	0	1	1	0	0	0
39	0	20	0	0	0	0	0	0		0	0	10	0	0	0	0	0	2	1	0	0	0	0		0	0	1	1	1	1	0	1	1	1	0	0	0
40	0	41	0	0	0	0	0	0		0	0	1	1	0	3	0	0	0	0	0	0	0	0		0	0	1	1	1	0	0	0	1	0	0	0	0
41	1	53	1	0	0	0	0	0		0	0	0	0	0	2	0	0	0	0	0	0	0	3		0	0	1	0	1	1	0	1	1	1	0	0	1
42	11	29	5	3	3	0	0	0		0	0	0	6	0	1	0	0	0	0	0	0	0	0		0	0	0	1	1	0	0	0	1	0	0	0	0
43	3	41	2	1	0	0	0	0		0	0	0	6	0	0	0	0	0	6	0	0	0	0		0	0	0	1	1	0	0	0	1	0	0	0	0
44	2	38	0	1	0	0	1	0		0	0	0	3	0	0	0	0	0	15	0	0	0	0		0	0	1	1	1	0	0	0	1	0	0	0	0
45	5	54	0	0	0	0	0	0		0	0	0	2	0	3	0	0	0	3	0	0	0	0		0	0	0	1	1	0	0	0	1	0	0	0	0
46	3	39	1	0	2	0	0	0		0	0	2	2	0	3	0	0	0	0	0	0	0	0		0	0	1	1	1	0	0	0	1	1	0	0	0
47	1	21	0	0	1	0	0	0		0	0	0	1	0	1	1	0	0	0	1	0	0	0		0	0	1	1	1	1	0	0	1	1	0	0	0
48	1	28	0	1	0	0	0	0		0	0	2	0	0	1	0	0	0	18	0	0	0	0		1	0	1	0	1	0	0	1	1	0	0	0	0
49	0	6	0	0	0	0	0	0		7	0	0	0	0	0	0	0	0	0	1	0	0	0		1	0	0	0	1	1	0	0	1	1	0	0	0
49x	0	0	0	0	0	0	0	0		0	0	0	0	0	0	0	0	0	0	0	0	0	0		1	0	0	0	0	1	0	0	0	0	0	0	0
50	0	13	0	0	0	0	0	0		0	0	0	0	0	0	0	0	0	4	0	0	0	0		0	0	0	0	1	0	0	0	1	0	0	0	0
51	1	12	0	0	1	0	0	0		0	0	0	0	0	0	0	0	0	6	0	0	0	0		0	0	0	0	1	0	0	0	1	0	0	0	0
52	0	9	0	0	0	0	0	0		0	0	0	0	0	0	0	0	0	1	0	0	0	0		0	0	0	0	1	0	0	0	1	1	0	0	0
53	4	35	1	1	0	2	0	0		0	0	0	0	0	4	0	0	0	10	0	0	0	0		0	0	1	0	1	0	0	0	1	0	0	0	0
54	3	57	1	2	0	1	0	1		0	0	1	0	0	2	0	0	0	5	0	0	0	0		0	0	1	1	1	0	0	0	1	0	0	0	0
54x	0	0	0	0	0	0	0	0		0	0	0	0	0	0	10	0	0	0	0	0	0	0		0	0	1	0	0	1	0	0	0	1	0	0	0
55	1	7	1	0	0	0	0	0		0	0	7	0	0	1	0	0	0	1	1	0	0	0		0	0	1	0	1	0	0	0	1	1	0	0	0
56	0	80	0	0	0	0	0	0		0	0	0	0	0	2	0	0	0	0	0	0	0	0		0	0	1	0	1	0	0	0	1	1	0	0	1
57	5	36	0	2	2	1	0	0		0	0	6	0	0	0	0	0	0	0	1	0	0	0		0	0	1	0	1	0	0	0	0	1	0	0	1
58	2	103	1	0	0	1	0	0		0	0	10	0	0	1	0	0	0	1	0	0	0	0		0	0	1	0	1	1	0	0	1	0	0	0	0
59	0	76	0	0	0	0	0	0		0	0	2	3	0	2	0	0	0	2	0	0	0	0		0	0	1	1	1	0	0	0	1	0	0	0	0
60	5	53	1	1	1	0	2	0		0	0	1	4	0	1	0	0	0	0	0	0	0	0		0	0	1	1	1	0	0	0	1	0	0	0	0
61	0	26	0	0	0	0	0	0		0	0	4	0	0	0	0	0	0	4	0	0	0	0		0	0	1	0	0	0	0	0	1	0	0	0	0
62	6	34	2	1	1	1	1	0		0	0	0	0	0	3	0	0	0	1	0	0	0	0		0	0	1	0	1	0	0	0	1	1	0	0	0
63	15	18	7	5	3	0	0	0		0	0	3	3	3	1	0	0	0	3	0	0	0	2		0	0	1	1	1	0	0	0	1	0	0	0	1
64	2	15	0	2	0	0	0	0		0	0	5	1	0	2	0	0	0	0	0	0	0	0		0	0	1	1	1	0	0	0	1	0	0	0	0
65	0	35	0	0	0	0	0	0		0	0	6	6	0	1	0	0	0	1	0	0	0	0		0	0	0	0	0	0	0	0	0	0	0	0	0
66	2	38	1	1	0	0	0	0		0	0	0	3	0	3	0	0	0	2	0	0	0	0		0	0	1	1	1	0	0	0	1	0	0	0	0
67	4	53	4	0	0	0	1	1		0	0	0	3	1	0	0	0	0	1	0	0	0	0		0	0	1	1	1	0	0	0	1	0	0	0	0
68	3	11	1	0	0	2	0	0		0	0	0	7	2	1	0	0	0	1	0	0	0	0		1	0	0	1	1	1	0	0	1	1	0	0	0
68x	0	0	0	0	0	0	0	0		2	0	0	0	0	0	1	0	0	0	1	0	0	0		1	0	0	0	0	1	0	0	0	1	0	0	1
69	0	64	0	0	0	0	0	0		0	0	0	1	0	3	0	0	0	1	0	0	0	0		0	0	0	0	0	0	0	0	0	0	0	0	0
70	16	63	6	9	1	1	0	1		0	0	0	12	1	3	0	0	0	4	0	0	0	0		0	0	0	0	0	0	0	0	0	0	0	0	0
71	3	34	0	2	0	0	1	0		0	0	0	0	0	0	0	0	0	4	0	0	0	0		0	0	1	1	1	0	1	0	1	0	0	0	0
72	4	49	0	3	1	0	0	0		0	0	0	8	0	1	0	0	0	1	0	0	0	0		0	0	0	0	0	0	0	0	0	0	0	0	0
73	14	59	5	5	4	1	0	2		0	0	0	3	1	3	0	0	0	0	0	0	0	0		0	0	0	1	1	0	0	0	1	0	0	0	1
74	10	31	3	4	3	0	0	0		0	0	0	6	0	2	0	0	0	4	0	0	0	0		0	0	0	0	0	0	0	0	0	0	0	0	0
75	1	209	1	0	0	0	0	0		0	0	0	0	0	8	0	0	0	0	0	0	0	0		0	0	1	0	1	1	0	0	0	1	0	0	1
76	11	56	5	8	2	0	0	0		0	0	0	0	0	4	0	0	0	16	0	0	0	0		0	0	0	0	1	1	0	0	1	0	0	0	0
77	1	65	0	1	0	0	0	0		0	0	2	1	0	1	0	0	6	0	0	0	0	0		0	0	1	1	1	1	0	1	0	0	0	0	0
78	1	10	0	1	0	0	0	0		0	0	0	0	0	1	0	0	0	0	0	0	0	3		0	0	0	1	1	0	0	0	0	1	0	0	1
79	5	24	0	4	1	0	0	0		0	0	0	1	1	0	0	0	1	0	0	0	0	0		0	0	1	1	1	0	0	1	1	0	0	0	0
80	3	47	0	3	0	0	0	0		0	0	0	2	1	1	0	0	0	6	0	0	0	0		0	0	1	1	1	0	0	1	1	0	0	0	0
81	1	57	1	0	0	0	0	0		0	0	0	2	0	1	0	0	1	3	3	0	0	0		0	0	0	1	1	0	0	1	1	1	0	0	0
82	0	64	0	0	0	0	0	0		0	0	0	2	0	3	0	0	0	0	0	0	0	0		0	0	0	1	1	0	0	0	1	0	0	0	0
83	4	50	2	1	1	0	0	0		0	0	2	6	0	0	0	0	0	0	0	0	0	0		0	0	1	1	1	0	0	0	0	0	0	0	1
84	0	53	0	0	0	0	0	0		0	0	0	1	0	0	0	0	0	1	1	0	0	0		0	0	1	1	1	0	0	1	1	1	0	0	0
85	1	30	0	1	0	0	0	0		0	0	0	5	0	0	0	0	1	0	0	0	0	0		0	0	1	1	1	0	0	1	1	0	0	0	0
86	2	70	1	1	0	0	0	0		0	0	0	0	0	4	0	0	0	1	0	0	0	0		0	0	0	1	1	0	0	0	1	0	0	0	0
87	0	76	0	0	0	0	0	0		0	0	12	0	0	1	0	0	0	0	0	0	0	3		0	0	1	0	1	1	0	0	1	1	0	0	1
87x	0	0	0	0	0	0	0	0		0	0	0	0	0	0	0	0	0	0	0	0	0	0		0	0	0	0	0	0	0	0	0	0	0	0	0
88	1	28	0	0	1	0	0	0		0	0	0	0	0	1	0	0	1	4	0	0	0	0		0	0	0	1	1	0	0	1	1	0	0	0	0
88x	0	0	0	0	0	0	0	0		0	0	4	0	0	0	4	0	5	0	8	0	0	1		0	0	1	0	0	1	0	1	0	1	0	0	1
89	0	79	0	0	0	0	0	0		0	0	7	0	0	1	0	0	0	1	0	0	0	0		0	0	1	0	1	0	0	0	1	0	0	0	0
90	1	57	1	0	0	0	0	0		0	0	15	0	0	2	0	0	0	1	0	0	0	0		0	0	1	1	1	0	0	0	1	0	0	0	0
91	1	6	0	1	0	0	0	0		0	0	0	0	0	2	0	0	0	0	0	0	0	0		0	0	0	0	1	1	0	0	0	1	0	0	0
92	0	18	0	0	0	0	0	0		0	0	0	0	0	0	4	0	0	0	0	0	0	4		0	0	0	0	1	1	0	0	1	0	0	0	1
93	12	94	3	7	2	0	0	0		0	0	0	4	0	6	0	0	1	6	0	0	0	0		0	0	0	1	1	0	0	1	1	0	0	0	0
94	0	42	0	0	0	0	0	0		0	0	1	0	0	3	0	0	4	3	0	0	0	0		0	0	1	0	1	0	0	1	1	0	0	0	0
95	7	191	0	5	2	0	0	0		0	0	0	2	0	1	0	0	0	11	0	0	0	0		0	0	0	1	1	0	0	0	1	1	0	0	0
96	0	19	0	0	0	0	0	0		0	0	0	0	0	1	0	0	0	0	2	0	0	0		0	0	0	0	1	1	0	0	0	1	0	0	1
97	7	81	5	2	0	0	0	0		0	0	0	0	2	0	0	0	1	1	0	0	0	0		0	0	1	1	1	0	0	1	1	1	0	0	0
98	4	76	3	1	0	0	0	0		0	0	15	2	0	0	0	0	3	0	0	0	0	0		0	0	1	1	1	0	0	1	1	0	0	0	0
99	15	111	3	5	1	3	3	0		0	0	5	3	3	0	0	0	1	1	0	0	0	0		0	0	1	1	1	0	0	1	1	1	0	0	1
100	2	52	1	1	0	0	0	0		0	0	0	0	1	4	0	0	0	4	0	0	0	0		0	0	1	1	1	0	0	1	1	0	0	0	0
	318

## Sheet: Site_level analysis data
Site.ID	TotalChewed	ModChew	HeavyChew	ExtrChew	total.manif	LITH_GROUP2	forest.dominant.subgenus	flat	Tree.density	patchy	northGrad	eastGrad	elevation100m
1	14	9	1	0	67	sedimentary siliciclastic	mono	0	22	1	0	1	11.19
2	5	1	0	1	140	sedimentary siliciclastic	symph	0	35	0	-1	0	10.59
3	0	0	0	0	92	sedimentary siliciclastic	symph	0	19	0	-0.707107	0.707107	10.68
4	0	0	0	0	14	sedimentary siliciclastic	symph	0	14	0	-0.707107	0.707107	8.95
5	0	0	0	0	95	sedimentary siliciclastic	symph	0	11	1	-0.707107	0.707107	8.72
6	0	0	0	0	33	sedimentary siliciclastic	symph	0	5	0	1	0	8.31
7	1	0	0	0	96	sedimentary siliciclastic	symph	0	43	0	-0.707107	0.707107	11.2
8	1	0	1	0	46	sedimentary siliciclastic	mono	0	17	0	-0.707107	-0.707107	9.89
9	3	0	2	1	88	sedimentary siliciclastic	mono	0	5	0	1	0	9.44
10	0	0	0	0	91	igneous felsic intrusive	symph	1	11	0	0	0	8.86
11	2	1	0	0	39	sedimentary siliciclastic	mono	0	9	0	0.707107	0.707107	9.78
12	2	1	1	0	147	sedimentary siliciclastic	symph	0	10	0	-1	0	8.66
13	2	0	0	0	105	igneous felsic intrusive	mono	0	16	0	-1	0	9.22
14	2	2	0	0	106	sedimentary siliciclastic	mono	0	12	0	0.707107	0.707107	9.52
15	1	1	0	0	26	sedimentary siliciclastic	mono	0	21	0	1	0	8.27
16	0	0	0	0	201	sedimentary siliciclastic	symph	1	13	0	0	0	10.3
18	0	0	0	0	20	metasedimentary siliciclastic	mono	1	7	0	0	0	10.6
19	0	0	0	0	51	metasedimentary siliciclastic	mono	0	12	0	1	0	9.42
20	4	3	0	0	47	metasedimentary siliciclastic	mono	0	6	0	1	0	10.82
21	2	1	0	0	43	sedimentary siliciclastic	mono	1	11	0	0	0	10.78
22	5	0	2	0	22	sedimentary siliciclastic	symph	0	9	0	-0.707107	-0.707107	10.8
23	4	2	0	0	223	sedimentary siliciclastic	symph	0	9	0	-1	0	9.04
24	3	1	0	0	59	sedimentary siliciclastic	mono	0	13	0	0	1	9.58
25	0	0	0	0	28	igneous felsic intrusive	mono	0	5	0	0.707107	-0.707107	8.9
26	0	0	0	0	48	sedimentary siliciclastic	mono	0	3	0	1	0	7.96
27	1	1	0	0	25	sedimentary siliciclastic	mono	0	12	0	0.707107	0.707107	9.14
28	2	1	0	0	22	sedimentary siliciclastic	mono	0	7	0	0	1	9.04
29	0	0	0	0	30	sedimentary siliciclastic	mono	0	5	0	-1	0	8.67
30	0	0	0	0	33	metasedimentary siliciclastic	mono	0	13	0	-0.707107	0.707107	9.46
31	0	0	0	0	60	metasedimentary siliciclastic	mono	0	7	0	0	-1	9.01
32	2	0	0	0	18	metasedimentary siliciclastic	mono	0	9	0	0.707107	0.707107	8.46
33	1	0	0	0	14	sedimentary siliciclastic	mono	0	7	0	0	1	8.31
34	1	0	1	0	66	sedimentary siliciclastic	mono	0	4	0	0	1	8.98
35	5	2	2	0	216	sedimentary siliciclastic	symph	1	5	0	0	0	9
36	2	0	0	0	14	sedimentary siliciclastic	mono	0	3	0	1	0	10.2
37	0	0	0	0	30	sedimentary siliciclastic	mono	0	13	0	0	1	10.18
38	0	0	0	0	16	sedimentary siliciclastic	mono	0	8	0	-0.707107	-0.707107	10.08
39	0	0	0	0	20	sedimentary siliciclastic	mono	1	13	0	0	0	10.1
40	0	0	0	0	41	sedimentary siliciclastic	mono	1	5	0	0	0	10.12
41	0	0	0	0	54	sedimentary siliciclastic	symph	0	5	0	1	0	10.08
42	6	3	0	0	40	sedimentary siliciclastic	mono	0	7	0	-0.707107	0.707107	9.53
43	1	0	0	0	44	sedimentary siliciclastic	mono	0	12	0	0.707107	-0.707107	9.44
44	2	0	0	1	40	metasedimentary siliciclastic	mono	0	18	0	0.707107	-0.707107	8.87
45	0	0	0	0	59	sedimentary siliciclastic	mono	0	8	0	0	-1	9.57
46	2	2	0	0	42	sedimentary siliciclastic	mono	1	7	0	0	0	11.12
47	1	1	0	0	22	sedimentary siliciclastic	mono	1	4	0	0	0	10.58
48	1	0	0	0	29	igneous felsic intrusive	mono	0	21	0	-1	0	11.1
49	0	0	0	0	6	metasedimentary siliciclastic	mono	0	8	1	-1	0	8.17
50	0	0	0	0	13	sedimentary siliciclastic	mono	0	4	0	0	1	8.21
51	1	1	0	0	13	sedimentary siliciclastic	mono	0	6	0	0.707107	0.707107	8.5
52	0	0	0	0	9	metasedimentary siliciclastic	mono	0	1	0	0.707107	0.707107	8.73
53	3	0	2	0	39	sedimentary siliciclastic	mono	0	14	0	-1	0	8.85
54	3	0	1	0	60	sedimentary siliciclastic	mono	0	8	0	0.707107	0.707107	10.84
55	0	0	0	0	8	igneous felsic intrusive	mono	0	10	0	-1	0	10.08
56	0	0	0	0	80	sedimentary siliciclastic	symph	0	2	0	-0.707107	-0.707107	9.72
57	5	2	1	0	41	sedimentary siliciclastic	mono	0	7	0	-1	0	10.93
58	1	0	1	0	105	metasedimentary siliciclastic	symph	0	12	0	-1	0	10.97
59	0	0	0	0	76	sedimentary siliciclastic	symph	0	9	0	-0.707107	0.707107	10.05
60	4	1	0	2	58	sedimentary siliciclastic	mono	0	6	0	-0.707107	0.707107	10.44
61	0	0	0	0	26	metasedimentary siliciclastic	mono	0	8	0	-1	0	9.96
62	4	1	1	1	40	sedimentary siliciclastic	symph	0	4	0	-0.707107	-0.707107	9.76
63	8	3	0	0	33	metasedimentary siliciclastic	mono	0	15	0	1	0	9.5
64	2	0	0	0	17	sedimentary siliciclastic	mono	0	8	0	-0.707107	-0.707107	10.21
65	0	0	0	0	35	metasedimentary siliciclastic	mono	0	14	0	-1	0	10.08
66	1	0	0	0	40	sedimentary siliciclastic	mono	0	8	0	0	1	9.68
67	1	0	0	1	57	sedimentary siliciclastic	mono	1	5	0	0	0	9.74
68	2	0	2	0	14	igneous felsic intrusive	mono	0	11	0	0	1	9.01
70	11	1	1	0	79	igneous felsic intrusive	mono	0	20	0	0	1	8.7
71	3	0	0	1	37	sedimentary siliciclastic	mono	0	4	0	-0.707107	0.707107	9.02
73	10	4	1	0	73	sedimentary siliciclastic	mono	0	7	0	0	1	10
74	7	3	0	0	41	igneous felsic intrusive	mono	0	12	0	1	0	10.01
75	0	0	0	0	210	sedimentary siliciclastic	symph	0	8	1	1	0	7.74
76	10	2	0	0	67	sedimentary siliciclastic	mono	0	20	0	1	0	7.96
77	1	0	0	0	66	sedimentary siliciclastic	mono	0	10	0	0	-1	8.44
78	1	0	0	0	11	sedimentary siliciclastic	mono	0	4	1	-0.707107	0.707107	7.65
79	5	1	0	0	29	metasedimentary siliciclastic	mono	0	3	0	1	0	9.91
80	3	0	0	0	50	sedimentary siliciclastic	mono	0	10	0	1	0	8.79
81	0	0	0	0	58	metasedimentary siliciclastic	mono	1	10	0	0	0	8.25
82	0	0	0	0	64	sedimentary siliciclastic	mono	0	5	0	0	1	8.63
83	2	1	0	0	54	igneous felsic intrusive	mono	0	8	0	-1	0	8.43
84	0	0	0	0	53	sedimentary siliciclastic	mono	1	3	0	0	0	8.25
85	1	0	0	0	31	sedimentary siliciclastic	mono	0	6	0	-1	0	8.88
86	1	0	0	0	72	sedimentary siliciclastic	mono	1	5	0	0	0	8.02
87	0	0	0	0	76	igneous felsic intrusive	symph	0	16	0	-0.707107	-0.707107	10.08
88	1	1	0	0	29	sedimentary siliciclastic	mono	0	6	0	-1	0	10.53
89	0	0	0	0	79	sedimentary siliciclastic	mono	0	9	0	-1	0	10.37
90	0	0	0	0	58	sedimentary siliciclastic	mono	0	18	0	0	-1	10.33
91	1	0	0	0	7	igneous felsic intrusive	mono	0	2	0	0.707107	0.707107	8.98
92	0	0	0	0	18	sedimentary siliciclastic	symph	0	8	0	0.707107	0.707107	9.26
93	9	2	0	0	106	metasedimentary siliciclastic	mono	0	17	0	0.707107	0.707107	9.68
94	0	0	0	0	42	sedimentary siliciclastic	symph	0	11	0	1	0	10.01
95	7	2	0	0	198	sedimentary siliciclastic	mono	0	14	0	0	1	9.84
96	0	0	0	0	19	sedimentary siliciclastic	mono	0	3	0	1	0	7.95
97	2	0	0	0	88	metasedimentary siliciclastic	symph	1	4	0	0	0	8.03
98	1	0	0	0	80	sedimentary siliciclastic	mono	0	20	0	0	-1	9.89
99	12	1	3	3	126	metasedimentary siliciclastic	symph	0	13	0	-0.707107	-0.707107	8.84
100	1	0	0	0	54	sedimentary siliciclastic	mono	0	9	0	0	-1	9.55

## Sheet: Bark samples
Site_ID_no	Date	Sample ID	Sample position (A- focal, B- neighbour, C- neighbour)	Lat	Long	Elevation	DBH	No. of trunks	Tree height (m)	Sample direction	Sample direction in degrees	Sample height	Na (mg/kg)	Notes
1	Overcast	001A	A	35.9383	149.286	1119	46	1	15	N	360	1.5	194.536	Pretty representative
1	Overcast	001B	B	35.9383	149.286	1121	107	1	20	SE	135	1.5	625.79
1	Overcast	001C	C	35.9304	149.286	1120	56	1	20	SW	225	0.5	119.77
2	Overcast	002A	A	35.9474	149.289	1059	27	1	5	SE	135	1	177.711
2	Overcast	002B	B	35.9474	149.289	1059	186	1	20	SE	135	1.5	798.292
2	Overcast	002C	C	35.9474	149.289	1057	46	3	15	E	90	1.5	144.327
3	Overcast	003A	A	35.9539	149.316	1068	45	1	10	SW	225	1.5	191.746	Representative
3	Overcast	003B	B	35.9539	149.316	1070	32	3	7	W	270	1.5	64.8107
3	Overcast	003C	C	35.9539	149.316	1071	33	1	8	SE	135	1.5	75.466
4	Sunny	004A	A	35.9937	149.345	895	110	1	15	N	360	1.5	152.293	Representative
4	Sunny	004B	B	35.9936	149.345	896	115	1	10	E	90	1.5	257.632
4	Sunny	004C	C	35.9936	149.345	903	104	1	15	W	270	1.5	61.6899
5	Sunny	005A	A	35.9867	149.332	872	49	1	7	E	90	1.5	162.595	Representative
5	Sunny	005B	B	35.9867	149.332	874	36	1	7	E	90	1.5	62.5238
5	Sunny	005C	C	35.9867	149.392	873	29	1	6	S	180	1.5	112.904
6	Sunny, windy	006A	A	35.9867	149.324	830	68	1	15	S	180	1.5	141.595	Representative
6	Sunny, windy	006B	B	35.9867	149.324	826	71	1	10	S	180	1.5	47.4218	Poor condition
6	Sunny, windy	006C	C	35.9866	149.323	826	68	1	8	S	180	1.5	48.9826	Poor condition- few leaves
7	Sunny	007A	A	36.025	149.365	1120	62	1	15	0	#N/A	1.5	243.36	Lots of small regrowth
7	Sunny	007B	B	36.025	149.365	1119	34	2	8	0	#N/A	1.5	44.0151
7	Sunny	007C	C	36.025	149.365	119	52	1	10	0	#N/A	1.5	114.068
8	Overcast	008A	A	36.0924	149.322	989	111	1	18	N	360	1.5	68.459	Representative
8	Overcast	008B	B	36.0924	149.322	990	31	1	5	SE	135	1.5	24.6739	Poor condition
8	Overcast	008C	C	36.0926	149.322	995	92	2	10	N	360	1.5	124.046
9	00:00:00	009A	A	36.0905	149.301	944	121	1	25	E	90	1.5	83.0808	Representative
9	00:00:00	009B	B	36.0805	149.301	942	80	1	15	E	90	1.5	123.731
9	00:00:00	009C	C	36.0806	149.301	941	140	1	20	N	360	1.5	231.065
10	Raining	010A	A	36.0988	149.296	886	67	1	10	NE	45	1.5	178.427	Representative
10	Raining	010B	B	36.0989	149.296	894	225	1	15	E	90	1.5	35.3186	V. knobbly
10	Raining	010C	C	36.0987	149.296	889	45	2	8	SE	135	1.5	143.617
11	00:00:00	011A	A	36.1124	149.312	978	62.5	1	12	S	180	1.5	51.8941	Representative
11	00:00:00	011B	B	36.1124	149.312	975	27	1	6	S	180	1.5	34.1916
11	00:00:00	011C	C	36.1123	149.312	972	74	1	15	NW	315	1.5	94.4584
12	Fog	012A	A	36.1329	149.323	866	42	1	8	S	180	1.5	112.662	Representative
12	Fog	012B	B	36.1327	149.323	867	21	1	6	SW	225	1.5	96.8992
12	Fog	012C	C	36.1328	149.323	866	36	1	8	S	180	1.5	46.5464
13	00:00:00	013A	A	36.1324	149.317	922	71	1	12	W	270	1.5	15.9151	Representative
13	00:00:00	013B	B	36.1324	149.317	922	47	1	6	W	270	1.5	240.385
13	00:00:00	013C	C	36.1324	149.317	922	39	1	10	NE	45	1.5	105.096
14	Sunny	014A	A	36.1282	149.314	952	32	1	6	N	360	1.5	34.2969	Representative
14	Sunny	014B	B	36.1282	149.314	953	20	1	4	E	90	1	69.9449
14	Sunny	014C	C	36.1282	149.314	953	49	1	6	S	180	1	54.2161
15	Sunny	015A	A	36.1473	149.329	827	109	1	20	E	90	1.5	117.128
15	Sunny	015B	B	36.1473	149.33	826	104	1	12	N	360	1.5	103.904
15	Sunny	015C	C	36.1472	149.33	824	75	1	10	S	180	1.5	218.631
16	Sunny	016A	A	36.0947	149.338	1030	86	3	12	W	270	1.5	65.4545	Larger than average, most young
16	Sunny	016B	B	36.0947	149.338	1034	59	1	10	N	360	1.5	101.169	Young
16	Sunny	016C	C	36.0946	149.338	1035	84	4	10	N	360	1.5	123.734	Young
17	Sunny	017A	A	36.0806	149.324	1037	98	1	10	N	360	1.5	188.232
17	Sunny	017B	B	36.0804	149.323	1003	93	2	10	N	360	1.5	175.553
17	Sunny	017C	C	36.0808	149.324	1043	61	2	10	S	180	1.5	111.447
18	Sunny	018A	A	36.0645	149.311	1060	78	1	14	W	270	1.5	78.961
18	Sunny	018B	B	36.0645	149.311	1062	40	1	8	N	360	1.5	33.4365
18	Sunny	018C	C	36.0647	149.311	1065	54	1	6	S	180	1.5	NA
19	Sunny	019A	A	36.1245	149.308	942	135	1	10	W	270	1.5	33.0709	Representative
19	Sunny	019B	B	36.1245	149.308	943	76	1	12	S	180	1.5	24.715
19	Sunny	019C	C	36.1245	149.308	942	50	1	7	N	360	1.5	45.0923
20	Sunny	020A	A	35.9964	149.372	1082	97	1	12	E	90	1.5	271.116
20	Sunny	020B	B	35.9965	149.372	1085	60	2	12	N	360	1.5	107.046
20	Sunny	020C	C	35.9963	149.372	1084	33	1	7	S	180	1.5	95.7854
21	Sunny	021A	A	36.0019	149.374	1078	66	1	6	N	360	1.5	35.6178
21	Sunny	021B	B	36.0017	149.374	1080	78	1	8	N	360	1.5	108.583
21	Sunny	021C	C	36.0022	149.374	1074	92	1	8	S	180	1.5	34.2047
22	Sunny & Windy	022A	A	36.0063	149.371	1080	75	1	6	S	180	1.3	36.612
22	Sunny & Windy	022B	B	36.0066	149.371	1078	62	1	5	NW	315	1.3	443.495
22	Sunny & Windy	022C	C	36.0065	149.371	1078	73	1	4	W	270	1.3	224.026
23	00:00:00	023A	A	36.0024	149.325	904	90	2	10	0	#N/A	1.3	83.2771
23	00:00:00	023B	B	36.0025	149.325	904	44	1	8	0	#N/A	1.3	39.4059
23	00:00:00	023C	C	36.0025	149.325	905	35	1	4	0	#N/A	1.3	30.862
24	Sunny	024A	A	36.011	149.302	958	154	1	10	N	360	1.3	33.3976
24	Sunny	024B	B	36.011	149.302	959	57	1	25	N	360	1.3	56.0098
24	Sunny	024C	C	36.011	149.302	960	56	1	7	N	360	1.3	83.8304
25	Sunny	025A	A	36.0025	149.304	890	68	3	12	E	90	1.3	60.2791
25	Sunny	025B	B	36.0024	149.303	888	64	1	8	E	90	1.3	151.899
25	Sunny	025C	C	36.0025	149.304	893	158	2	14	E	90	1.3	25.8246
26	Sunny	026A	A	35.9857	149.304	796	127	1	10	W	270	1.3	27.8571
26	Sunny	026B	B	35.9858	149.304	800	100	1	12	W	270	1.3	30.1152
26	Sunny	026C	C	35.9858	149.904	801	97	1	12	W	270	1.3	22.7094
27	Sunny	027A	A	36.0616	149.224	914	80	1	6	N	360	1.3	61.2972	Representative
27	Sunny	027B	B	36.0617	149.224	919	94	1	7	N	360	1.3	46.0275
27	Sunny	027C	C	36.0614	149.223	908	111	1	14	E	90	1.3	373.318
28	Showers	028A	A	36.0659	149.227	904	60	1	6	N	360	1.3	25.3842
28	Showers	028B	B	36.0659	149.227	903	60	1	5	N	360	1.3	148.026
28	Showers	028C	C	36.0658	149.227	903	80	1	6	N	360	1.3	23.0588
29	Sunny & Windy	029A	A	36.0619	149.239	867	137	1	12	N	360	1.3	87.7383	Representative
29	Sunny & Windy	029B	B	36.0617	149.239	867	110	1	8	N	360	1.3	29.0647	Smaller than average
29	Sunny & Windy	029C	C	36.0619	149.239	867	31	1	7	N	360	1.3	38.9263	Representative
30	Sunny & Windy	030A	A	36.0603	149.258	946	78	1	7	W	270	1.3	23.1272	Representative
30	Sunny & Windy	030B	B	36.0604	149.257	944	174	1	16	N	360	1.3	30.0245
30	Sunny & Windy	030C	C	36.0604	149.258	945	49	1	7	N	360	1.3	19.2919
31	Sunny	031A	A	36.0652	149.256	901	61	1	6	W	270	1.3	23.8422
31	Sunny	031B	B	36.0653	149.256	908	46	1	5	W	270	1.3	23.1674
31	Sunny	031C	C	36.0654	149.256	909	87	1	9	W	270	1.3	42.4423
32	Scattered clouds	032A	A	36.0409	149.233	846	70	1	3	N	360	1.3	17.8879	Representative
32	Scattered clouds	032B	B	36.0408	149.233	843	67	1	7	N	360	1.3	19.5672
32	Scattered clouds	032C	C	36.041	149.233	844	94	1	10	N	360	1.3	23.6721
33	Cloudy	033A	A	36.041	149.239	831	100	1	10	N	360	1.3	24.1596	Representative
33	Cloudy	033B	B	36.0411	149.239	831	125	1	14	N	360	1.3	58.9058
33	Cloudy	033C	C	36.0411	149.24	828	74	1	8	N	360	1.3	17.3622
34	Scattered clouds	034A	A	36.0833	149.234	898	163	1	15	W	270	1.3	22.6178
34	Scattered clouds	034B	B	36.0832	149.234	899	69	1	8	W	270	1.3	25.8315
34	Scattered clouds	034C	C	36.0833	149.233	899	70	1	4	W	270	1.3	47.8492
35	Windy	035A	A	36.078	149.231	900	236	1	18	NW	315	1.3	51.9578
35	Windy	035B	B	36.078	149.231	901	88	1	8	E	90	1.3	66.2076	Possible old chews
35	Windy	035C	C	36.0781	149.231	899	155	1	18	0	#N/A	1.3	35.703
36	Sunny	036A	A	36.0991	149.343	1020	92	1	5	NE	45	1.3	79.0441	Representative
36	Sunny	036B	B	36.0993	149.344	1020	127	1	8	SE	135	1.3	115.385
36	Sunny	036C	C	36.099	149.343	1019	85	1	6	W	270	1.3	137.885
37	Sunny	037A	A	36.1041	149.35	1018	118	1	15	W	270	1.3	255.711
37	Sunny	037B	B	36.1042	149.35	1020	108	1	20	N	360	1.3	60.8599
37	Sunny	037C	C	36.1044	149.35	1020	125	1	20	S	180	1.3	46.9388
38	Sunny & Windy	038A	A	36.1111	149.35	1008	116	1	12	N	360	1.3	38.8711
38	Sunny & Windy	038B	B	36.111	149.35	1008	80	1	14	N	360	1.3	67.1522
38	Sunny & Windy	038C	C	36.11	149.35	1009	62	1	6	N	360	1.3	157.645
39	Sunny & Windy	039A	A	36.113	149.366	1010	120	1	15	S	180	1.3	156.319
39	Sunny & Windy	039B	B	36.1131	149.366	1012	135	1	15	S	180	1.3	660.622
39	Sunny & Windy	039C	C	36.1132	149.366	1011	75	1	10	N	360	1.3	653.629
40	Sunny & Windy	040A	A	36.1081	149.371	1012	194	2	15	E	90	1.3	56.8433
40	Sunny & Windy	040B	B	36.1082	149.371	1014	88	1	12	NW	315	1.3	776.785
40	Sunny & Windy	040C	C	36.1082	149.371	1014	86	1	13	E	90	1.3	534.245
41	Snow showers	041A	A	36.1088	149.383	1008	91	2	20	N	360	1.3	442.551
41	Snow showers	041B	B	36.1087	149.383	1006	57	2	15	S	180	1.3	122.951
41	Snow showers	041C	C	36.1087	149.383	1005	87	2	20	E	90	1.3	906.926
42	Cloudy	042A	A	36.022	149.296	953	100	1	15	W	270	1.3	55.2712
42	Cloudy	042B	B	36.0228	149.296	952	153	1	15	S	180	1.3	228.137
42	Cloudy	042C	C	36.0228	149.295	958	72	1	10	N	360	1.3	18.0157
43	Cloudy	043A	A	36.0251	149.302	944	39	1	5	N	360	1.3	32.0817
43	Cloudy	043B	B	36.052	149.302	947	45	1	6	E	90	1.3	21.9926
43	Cloudy	043C	C	36.0252	149.302	948	73	1	8	0	#N/A	1.3	24.5473
44	Sunny	044A	A	36.0202	149.305	887	202	2	10	S	180	1.3	34.733
44	Sunny	044B	B	36.0201	149.305	886	81	1	8	N	360	1.3	53.6391
44	Sunny	044C	C	36.0204	149.305	886	132	1	10	N	360	1.3	16.8676
45	Sunny	045A	A	36.0146	149.295	957	108	1	12	NW	315	1.3	17.6996
45	Sunny	045B	B	36.0146	149.295	960	103	1	10	SE	135	1.3	92.7934
45	Sunny	045C	C	36.0147	149.295	957	124	1	8	N	360	1.3	12.8826
46	Sunny	046A	A	36.0345	149.376	1112	82	2	8	S	180	1.3	85.2773
46	Sunny	046B	B	36.0345	149.376	1117	114	1	8	N	360	1.3	67.5762
46	Sunny	046C	C	36.0344	149.376	1114	64	1	8	W	270	1.3	167.95
47	Sunny	047A	A	36.0181	149.376	1058	209	1	20	E	90	1.3	25.4054
47	Sunny	047B	B	36.0179	149.376	1060	34	1	8	N	360	1.3	180.152
47	Sunny	047C	C	36.0181	149.375	1064	54	1	8	N	360	1.3	16.8371
48	Sunny	048A	A	36.0239	149.372	1110	71	1	6	N	360	1.3	60.0357
48	Sunny	048B	B	36.0239	149.372	1110	41	1	4	S	180	1.3	NA
48	Sunny	048C	C	36.0239	149.372	1109	50	2	6	N	360	1.3	35.0612
49	Sunny	049A	A	35.9304	149.229	817	93	1	8	N	360	1.3	20.5944
49	Sunny	049B	B	35.9303	149.229	819	37	1	6	N	360	1.3	21.1811
49	Sunny	049C	C	35.9308	149.229	817	63	1	10	N	360	1.3	18.3083
50	Sunny	050A	A	36.1651	149.247	821	156	2	15	N	360	1.3	183.404
50	Sunny	050B	B	36.1653	149.248	822	75	1	10	N	360	1.3	249.361
50	Sunny	050C	C	36.165	149.248	819	118	1	8	NW	315	1.3	49.1266
51	Sunny	051A	A	36.1716	149.259	850	138	1	20	N	360	1.3	135.042
51	Sunny	051B	B	36.1718	149.258	856	137	1	20	SW	225	1.3	191.816
51	Sunny	051C	C	36.1716	149.258	855	99	1	10	W	270	1.3	62.1607
52	Cloudy	052A	A	36.1718	149.29	873	161	1	20	W	270	1.3	89.8824
52	Cloudy	052B	B	36.1718	149.29	874	135	1	20	S	180	1.3	109.127
52	Cloudy	052C	C	36.172	149.29	882	131	1	15	N	360	1.3	54.9397
53	Sunny	053A	A	36.175	149.285	885	85	1	10	W	270	1.3	36.6449
53	Sunny	053B	B	36.175	149.285	885	206	1	15	S	180	1.3	305.519
53	Sunny	053C	C	36.1751	149.285	882	154	1	10	W	270	1.3	60.5066
54	Sunny	054A	A	36.0184	149.364	1084	79	1	7	N	360	1.3	34.7672
54	Sunny	054B	B	36.0185	149.364	1086	117	1	10	N	360	1.3	194.301
54	Sunny	054C	C	36.0184	149.364	1086	153	1	12	E	90	1.3	7.97509
55	Sunny	055A	A	36.0223	149.358	1008	45	2	8	N	360	1.3	25.3346
55	Sunny	055B	B	36.0224	149.358	1001	0	1	8	NW	315	1.3	483.247
55	Sunny	055C	C	36.0219	149.357	1022	170	1	10	S	180	1.3	30.9985
56	Sunny	056A	A	36.0284	149.354	972	78	2	5	SW	225	1.3	61.46
56	Sunny	056B	B	36.0284	149.354	975	70	1	6	NW	315	1.3	20.7144
56	Sunny	056C	C	36.0284	149.354	975	59	1	8	NW	315	1.3	32.3154
57	Sunny & Windy	057A	A	36.0279	149.36	1093	86	1	7	S	180	1.3	28.2218
57	Sunny & Windy	057B	B	36.028	149.36	1078	97	1	15	S	180	1.3	232.258
57	Sunny & Windy	057C	C	36.0276	149.36	1096	109	1	12	S	180	1.3	117.797
58	Sunny & Windy	058A	A	36.0295	149.372	1097	72	2	10	W	270	1.3	133.451
58	Sunny & Windy	058B	B	36.0896	149.372	1098	88	1	12	N	360	1.3	43.428
58	Sunny & Windy	058C	C	36.0295	149.371	1096	80	2	14	N	360	1.3	30.5396
59	Sunny	059A	A	36.0521	149.298	1005	82	1	10	N	360	1.3	29.0111
59	Sunny	059B	B	36.0522	149.298	1005	55	1	8	N	360	1.3	175.097
59	Sunny	059C	C	36.0521	149.298	1007	155	1	12	N	360	1.3	43.5707
60	Sunny	060A	A	36.0556	149.294	1044	132	1	12	W	270	1.3	34.8477
60	Sunny	060B	B	36.0556	149.294	1046	77	1	10	W	270	1.3	87.5765
60	Sunny	060C	C	36.0555	149.294	1046	81	1	12	N	360	1.3	133.644
61	Sunny	061A	A	36.0476	149.308	996	100	1	14	W	270	1.3	20.6612
61	Sunny	061B	B	36.0476	149.308	993	94	1	12	W	270	1.3	33.1526
61	Sunny	061C	C	36.0477	149.308	990	93	1	14	W	270	1.3	85.2548
62	Sunny	062A	A	36.0426	149.314	976	78	1	13	N	360	1.3	15.1274
62	Sunny	062B	B	36.0426	149.314	978	115	1	12	W	270	1.3	20.5468
62	Sunny	062C	C	36.0426	149.314	981	98	1	14	N	360	1.3	31.5411
63	Sunny	063A	A	36.0428	149.319	950	136	1	14	SE	135	1.3	32.1508
63	Sunny	063B	B	36.0428	149.319	952	60	1	16	SW	225	1.3	46.7085
63	Sunny	063C	C	36.0427	149.319	947	32	1	4	S	180	1.3	23.5992
64	Sunny & Showers	064A	A	36.0471	149.294	1021	140	1	15	N	360	1.3	26.8473
64	Sunny & Showers	064B	B	36.0469	149.294	1021	73	1	8	NW	315	1.3	37.4472
64	Sunny & Showers	064C	C	36.0469	149.294	1021	93	1	10	NW	315	1.3	51.3688
65	Sunny & Windy	065A	A	36.0478	149.287	1008	67	1	12	N	360	1.3	46.1282
65	Sunny & Windy	065B	B	36.0477	149.827	1012	107	1	12	N	360	1.3	28.8396
65	Sunny & Windy	065C	C	36.0477	149.287	1014	113	1	12	W	270	1.3	149.486
66	Sunny & Windy	066A	A	36.0346	149.283	968	97	2	12	S	180	1.3	15.9729
66	Sunny & Windy	066B	B	36.0347	149.283	967	46	2	8	N	360	1.3	NA
66	Sunny & Windy	066C	C	36.0345	149.283	967	215	1	10	N	360	1.3	20.6518
67	Sunny & Windy	067A	A	36.0249	149.291	974	154	1	20	W	270	1.3	23.5382
67	Sunny & Windy	067B	B	36.0849	149.291	974	35	1	6	N	360	1.3	22.7448
67	Sunny & Windy	067C	C	36.0249	149.29	974	141	1	15	N	360	1.3	55.7977
68	Sunny	068A	A	36.0032	149.35	901	80	2	20	W	270	1.3	37.9969
68	Sunny	068B	B	36.0032	149.35	903	95	2	20	W	270	1.3	33.3013
68	Sunny	068C	C	36.0034	149.35	902	86	1	14	W	270	1.3	32.4172
69	Sunny	069A	A	36	149.316	830	113	1	20	N	360	1.3	89.1967
69	Sunny	069B	B	36.0001	149.316	834	60	1	10	N	360	1.3	26.4424
69	Sunny	069C	C	36.0001	149.316	833	101	1	10	N	360	1.3	711.99
70	Sunny	070A	A	36.0152	149.315	870	96	1	15	W	270	1.3	65.213
70	Sunny	070B	B	36.0153	149.315	869	60	1	10	N	360	1.3	141.818
70	Sunny	070C	C	36.0152	149.315	872	181	1	10	N	360	1.3	22.0899
71	Sunny	071A	A	36.0224	149.314	902	170	1	20	S	180	1.3	24.4324
71	Sunny	071B	B	36.0224	149.315	900	65	1	8	N	360	1.3	301.556
71	Sunny	071C	C	36.0225	149.314	903	161	1	20	N	360	1.3	22.7995
72	Sunny	072A	A	36.029	149.315	931	83	1	22	N	360	1.3	83.7938
72	Sunny	072B	B	36.029	149.315	933	100	1	15	S	180	1.3	NA
72	Sunny	072C	C	36.029	149.315	933	40	1	8	E	90	1.3	25.5625
73	Sunny	073A	A	36.0742	149.309	1000	108	1	14	NW	315	1.3	22.365
73	Sunny	073B	B	36.0742	149.309	1003	64	1	8	NE	45	1.3	27.2052
73	Sunny	073C	C	36.0741	149.309	1005	92	1	12	N	360	1.3	35.8107
74	Sunny	074A	A	36.0726	149.302	1001	123	2	10	N	360	1.3	17.6107
74	Sunny	074B	B	36.0727	149.302	1003	54	1	8	W	270	1.3	118.265
74	Sunny	074C	C	36.0726	149.303	1001	78	1	12	0	#N/A	1.3	24.3413
75	Sunny & Windy	075A	A	36.1733	149.36	774	78	1	10	W	270	1.3	121.069
75	Sunny & Windy	075B	B	36.1734	149.36	774	58	1	10	S	180	1.3	400.824
75	Sunny & Windy	075C	C	36.1733	149.36	775	72	1	10	S	180	1.3	309.979
76	Sunny & Windy	076A	A	36.1757	149.355	796	95	1	12	N	360	1.3	79.3659
76	Sunny & Windy	076B	B	36.1758	149.355	795	78	1	12	N	360	1.3	679.134
76	Sunny & Windy	076C	C	36.1758	149.355	796	99	1	10	N	360	1.3	413.427
77	Sunny & Windy	077A	A	36.1616	149.355	844	85	2	14	N	360	1.3	494.801
77	Sunny & Windy	077B	B	36.1617	149.355	845	90	1	14	W	270	1.3	30.8149
77	Sunny & Windy	077C	C	36.1616	149.355	845	62	1	12	E	90	1.3	429.493
78	Sunny & Windy	078A	A	36.1537	149.336	765	127	3	14	W	270	1.3	57.6186
78	Sunny & Windy	078B	B	36.1537	149.336	765	226	4	14	E	90	1.3	137.255
78	Sunny & Windy	078C	C	36.1534	149.336	767	155	2	10	E	90	1.3	27.8934
79	Sunny & Windy	079A	A	36.1361	149.309	991	92	1	12	W	270	1.3	27.8939
79	Sunny & Windy	079B	B	36.1363	149.309	989	115	1	10	N	360	1.3	104.828
79	Sunny & Windy	079C	C	36.1361	149.309	991	50	4	10	E	90	1.3	35.5275
80	Sunny & Windy	080A	A	36.138	149.321	879	146	1	20	N	360	1.3	58.4409
80	Sunny & Windy	080B	B	36.138	149.321	881	52	1	8	W	270	1.3	30.9633
80	Sunny & Windy	080C	C	36.138	149.32	879	39	1	7	N	360	1.3	85.918
81	Sunny & Windy	081A	A	36.1412	149.331	825	57	1	10	W	270	1.3	808.668
81	Sunny & Windy	081B	B	36.1412	149.331	829	51	1	14	N	360	1.3	797.244
81	Sunny & Windy	081C	C	36.1412	149.331	829	82	1	20	E	90	1.3	63.6993
82	Cloudy	082A	A	36.1447	149.358	863	106	1	12	S	180	1.3	86.3942
82	Cloudy	082B	B	36.1447	149.358	865	31	1	5	S	180	1.3	93.985
82	Cloudy	082C	C	36.1447	149.358	866	120	1	14	N	360	1.3	22.9139
83	Cloudy	083A	A	36.1481	149.353	843	245	1	30	N	360	1.3	48.6068
83	Cloudy	083B	B	36.148	149.353	850	112	1	14	NW	315	1.3	692.162
83	Cloudy	083C	C	36.148	149.353	849	83	1	14	SE	135	1.3	72.2553
84	Sunny	084A	A	36.1536	149.35	825	93	1	12	N	360	1.3	374.121
84	Sunny	084B	B	36.1537	149.35	828	64	1	10	N	360	1.3	1213.09
84	Sunny	084C	C	36.1537	149.35	828	59	1	10	W	270	1.3	34.2775
85	Sunny	085A	A	36.1563	149.356	888	127	1	18	N	360	1.3	33.4588
85	Sunny	085B	B	36.1562	149.356	893	85	1	3	W	270	1.3	144.788
85	Sunny	085C	C	36.1561	149.356	895	74	1	12	S	180	1.3	19.2428
86	Sunny	086A	A	36.1653	149.321	802	152	1	20	N	360	1.3	27.659
86	Sunny	086B	B	36.1653	149.321	804	87	1	16	NW	315	1.3	1176.66
86	Sunny	086C	C	36.1653	149.321	805	59	2	16	E	90	1.3	NA
87	Cloudy	087A	A	36.1072	149.377	1008	119	1	16	W	270	1.3	28.6071
87	Cloudy	087B	B	36.1071	149.377	1011	162	1	18	E	90	1.3	82.909
87	Cloudy	087C	C	36.1073	149.377	1012	84	1	16	N	360	1.3	239.89
88	Sunny	088A	A	36.0904	149.334	1053	123	1	14	E	90	1.3	43.8449
88	Sunny	088B	B	36.0905	149.334	1052	105	1	14	N	360	1.3	28.7498
88	Sunny	088C	C	36.0904	149.334	1051	77	1	10	N	360	1.3	75.6031
89	Sunny	089A	A	36.1044	149.337	1037	175	1	10	W	270	1.3	130.55
89	Sunny	089B	B	36.1044	149.337	1041	126	1	10	W	270	1.3	32.687
89	Sunny	089C	C	36.1045	149.337	1039	79	1	10	W	270	1.3	39.5203
90	Sunny	090A	A	36.1044	149.344	1033	93	2	10	N	360	1.3	21.87
90	Sunny	090B	B	36.1043	149.344	1032	39	1	6	S	180	1.3	94.1029
90	Sunny	090C	C	36.1043	149.344	1032	38	1	7	W	270	1.3	31.3356
91	Sunny	091A	A	36.066	149.347	898	209	1	20	E	90	1.3	33.9407
91	Sunny	091B	B	36.0661	149.347	899	118	1	16	N	360	1.3	365.625
91	Sunny	091C	C	36.0661	149.347	899	53	1	8	S	180	1.3	62.5636
92	Sunny	092A	A	36.0718	149.335	926	105	1	18	N	360	1.3	18.2994
92	Sunny	092B	B	36.0718	149.335	926	79	1	14	S	180	1.3	95.2861
92	Sunny	092C	C	36.072	149.335	933	103	1	16	E	90	1.3	73.4079
93	Sunny	093A	A	36.0764	149.335	968	75	1	14	N	360	1.3	53.0073
93	Sunny	093B	B	36.0764	149.335	967	47	1	10	S	180	1.3	22.4773
93	Sunny	093C	C	36.0764	149.335	967	45	1	10	N	360	1.3	39.2597
94	Cloudy	094A	A	36.0784	149.34	1001	129	1	20	E	90	1.3	31.3902
94	Cloudy	094B	B	36.0784	149.34	1004	85	1	16	N	360	1.3	125.564
94	Cloudy	094C	C	36.0784	149.34	1002	105	1	20	SE	135	1.3	96.7572
95	Cloudy	095A	A	36.0829	149.346	984	54	2	16	E	90	1.3	190.01
95	Cloudy	095B	B	36.0829	149.346	987	48	2	10	S	180	1.3	39.7723
95	Cloudy	095C	C	36.0828	149.346	987	61	1	12	N	360	1.3	14.8142
96	Sunny	096A	A	36.1695	149.39	795	143	1	18	N	360	1.3	126.583
96	Sunny	096B	B	36.1695	149.39	791	137	1	18	S	180	1.3	447.335
96	Sunny	096C	C	36.1696	149.39	793	149	1	1	SW	225	1.3	218.672
97	Sunny	097A	A	36.1739	149.385	803	105	1	12	W	270	1.3	93.7852
97	Sunny	097B	B	36.1738	149.385	806	99	1	12	W	270	1.3	677.291
97	Sunny	097C	C	36.174	149.385	806	85	2	12	S	180	1.3	19.7567
98	Sunny & Windy	098A	A	36.1175	149.331	989	150	1	16	E	90	1.3	20.5173
98	Sunny & Windy	098B	B	36.1175	149.331	989	122	1	13	N	360	1.3	115.385
98	Sunny & Windy	098C	C	36.1176	149.331	991	123	1	12	NE	45	1.3	27.0495
99	Sunny & Windy	099A	A	36.1052	149.302	884	77	1	14	N	360	1.3	18.8837
99	Sunny & Windy	099B	B	36.1052	149.302	888	71	1	12	E	90	1.3	155.239
99	Sunny & Windy	099C	C	36.1051	149.302	890	40	1	8	N	360	1.3	35.243
100	Sunny & Windy	100A	A	36.1153	149.308	955	116	2	20	W	270	1.3	25.8793
100	Sunny & Windy	100B	B	36.1153	149.307	953	104	1	12	N	360	1.3	127.827
100	Sunny & Windy	100C	C	36.1154	149.308	954	97	1	16	N	360	1.3	NA

## Sheet: Category keys
Number	Eucalyptus scientific name	CommonName			Degree of Chew			Age of Chew			Direction
0	No secondary species	No secondary species			0				0		NE	45
1	E. bridgesiana	Apple box			1	Test		Days	1		E	90
2	E. dalrympleana	White Mountain gum			2	Light		Weeks	2		SE	135
3	E. dives	Broad leaved peppermint			3	Light/Moderate		Months	3		S	180
4	E. macrorhyncha	Red stringy bark			4	Moderate		Years	4		SW	225
5	E. mannifera	Brittle gum			5	Moderate/Heavy					W	270
6	E. pauciflora	Snow gum			6	Heavy					NW	315
7	E. pulverulenta	Silver-leaved mountain gum			7	Heavy/Extreme					N	360
8	E. radiata	Narrow leaved peppermint			8	Extreme
9	E. rossii	Scribbly gum
10	E. rubida	Candlebark gum
11	E. smithii	Gully gum
12	E. stellulata	Black Sally
13	E. viminalis	Ribbon gum
